# Supplementary material for: Predictive models of eukaryotic transcriptional regulation reveals changes in transcription factor roles and promoter usage between metabolic conditions
Source: Nucleic Acids Res. 2019 Apr 12;47(10):4986–5000. doi: 10.1093/nar/gkz253 (PMC6547448; doi:10.1093/nar/gkz253)
Supplement: gkz253_Supplemental_Files [file gkz253_supplemental_files.zip]

Archive with 8 entries (8 files):
- 190301 NAR revision SuppFig LegendsDatLeg.pdf
- Suppl_Data_1_Raw_data.docx
- Suppl_Data_2_GEM_peaks.zip
- Suppl_Data_3_RNAseq_read_counts.zip
- Suppl_Data_4_TF_read_counts.zip
- Suppl_Data_5_TF_selection.docx
- Suppl_Data_6_R_scripts.zip
- Suppl_Data_7_Fig6_gene_lists.zip
